# Supplementary material for: Tuber intake is independently associated with reduced risk of Hashimoto’s thyroiditis: a community-based cross-sectional study
Source: Front Endocrinol (Lausanne). 2026 Jul 14;17:1890093. doi: 10.3389/fendo.2026.1890093 (PMC13407373; doi:10.3389/fendo.2026.1890093)
Supplement: Supplementary Table 1 — Sensitivity analysis SA1 — multivariable logistic regression model with TSH and FT4 included as additional covariates. Demonstrates that the protective association of adequate tuber intake persists after inclusion of thyroid function parameters (OR 0.74, 95% CI 0.63–0.87; P = 0.0002), consistent with partial rather than complete mediation. [file Table1.xlsx]

## Sheet: Sheet1
Supplementary Table S1. Sensitivity analysis SA1: Multivariable logistic regression including TSH and FT4 as additional covariates (n = 7,878)
Variable	OR	CI_low	CI_high	P	Sig
sex	1.732	1.466	2.046	0	***
TSH	1.244	1.205	1.284	0	***
ptae_score_bin	0.738	0.627	0.868	0.0002	***
vege_score_bin	0.872	0.788	0.964	0.0075	**
Glu0	0.949	0.905	0.995	0.0319	*
CHOL	1.115	1.002	1.241	0.0455	*
GGT	0.999	0.997	1	0.1065
uric_acid	1	1	1.001	0.2175
current_smoking	0.881	0.7	1.108	0.2783
Glu120	1.011	0.991	1.031	0.2812
current_drinking	0.875	0.683	1.123	0.2942
LDL	0.952	0.844	1.073	0.4178
FT4	0.987	0.951	1.024	0.476
CreaC	0.999	0.996	1.002	0.4785
WHR	0.843	0.393	1.808	0.6602
HDL	0.983	0.821	1.177	0.8523
Note: TSH and FT4 are potential mediators on the causal pathway from dietary exposure to HT status. Their inclusion tests whether the tuber-HT association is fully explained by thyroid function. Attenuation of the tuber OR from 0.754 (main model) to 0.734 is consistent with partial mediation only.
SA1 model: n = 7,878; Pseudo-R2 = 0.052; max VIF = 5.10. Attenuation of tuber OR from 0.754 (main model) to 0.734 confirms partial, not complete, mediation through thyroid function pathways. †Adequate tuber intake: 50-100 g/day. All abbreviations as in Table 3.
OR, odds ratio; CI, confidence interval; Sig, significance level (*P < 0.05; **P < 0.01; ***P < 0.001).
TSH, thyroid-stimulating hormone (mIU/L); FT4, free thyroxine (pmol/L); CHOL, total cholesterol (mmol/L); LDL, low-density lipoprotein cholesterol (mmol/L); HDL, high-density lipoprotein cholesterol (mmol/L); GGT, gamma-glutamyl transferase (U/L); Glu0, fasting plasma glucose (mmol/L); Glu120, 2-hour post-load glucose by oral glucose tolerance test (mmol/L); CreaC, serum creatinine (μmol/L); uric…
