# Supplementary material for: Tuber intake is independently associated with reduced risk of Hashimoto’s thyroiditis: a community-based cross-sectional study
Source: Front Endocrinol (Lausanne). 2026 Jul 14;17:1890093. doi: 10.3389/fendo.2026.1890093 (PMC13407373; doi:10.3389/fendo.2026.1890093)
Supplement: Supplementary Table 2 — Sensitivity analysis SA2 — multivariable logistic regression restricted to participants with normal TSH range (0.45–4.5 mIU/L; n = 7,107), reducing potential for reverse causation through exclusion of subclinical thyroid dysfunction. [file Table2.xlsx]

## Sheet: Sheet1
Supplementary Table S2. Sensitivity analysis SA2: Multivariable logistic regression restricted to participants with normal TSH range (0.45–4.5 mIU/L; n = 7,107)
Variable	OR	CI_low	CI_high	P	Sig
sex	1.709	1.435	2.034	0	***
ptae_score_bin	0.715	0.599	0.853	0.0002	***
Glu0	0.935	0.889	0.984	0.0093	**
vege_score_bin	0.885	0.795	0.985	0.0247	*
CHOL	1.121	1.002	1.255	0.0465	*
current_smoking	0.83	0.656	1.049	0.1192
GGT	0.999	0.997	1.001	0.2426
Glu120	1.012	0.991	1.034	0.2697
current_drinking	0.892	0.692	1.15	0.3777
HDL	0.92	0.758	1.116	0.397
LDL	0.964	0.849	1.094	0.5664
CreaC	1.001	0.997	1.004	0.6848
WHR	1.078	0.476	2.442	0.8564
uric_acid	1	0.999	1.001	0.9481
