# Supplementary material for: Tuber intake is independently associated with reduced risk of Hashimoto’s thyroiditis: a community-based cross-sectional study
Source: Front Endocrinol (Lausanne). 2026 Jul 14;17:1890093. doi: 10.3389/fendo.2026.1890093 (PMC13407373; doi:10.3389/fendo.2026.1890093)
Supplement: Supplementary Table 3 — Sensitivity analysis SA3 — complete case analysis without multiple imputation (n = 7,793; 98.9% of analytic sample), confirming that results are not materially influenced by the imputation strategy. [file Table3.xlsx]

## Sheet: Sheet1
Supplementary Table S3. Sensitivity analysis SA3: Multivariable logistic regression using complete-case analysis without multiple imputation (sensitivity analysis SA3; n = 7,793; 98.9% of the primary analytic sample)
Variable	OR	CI_low	CI_high	P	Sig
sex	1.995	1.693	2.351	0	***
ptae_score_bin	0.76	0.648	0.891	0.0007	***
vege_score_bin	0.87	0.788	0.961	0.0059	**
CHOL	1.139	1.026	1.264	0.0145	*
Glu0	0.952	0.908	0.997	0.0374	*
current_smoking	0.829	0.66	1.042	0.1076
uric_acid	1	1	1.001	0.2352
GGT	0.999	0.998	1.001	0.288
current_drinking	0.888	0.694	1.136	0.3442
LDL	0.947	0.842	1.066	0.3678
Glu120	1.006	0.987	1.026	0.5336
HDL	0.953	0.799	1.138	0.5949
CreaC	1	0.997	1.003	0.8318
WHR	0.923	0.435	1.96	0.8347
Note:Results confirm that findings are not materially influenced by the random-forest imputation strategy applied in the primary analysis.
OR, odds ratio; CI, confidence interval; Sig, significance level (*P < 0.05; **P < 0.01; ***P < 0.001). Variable abbreviations as defined in Supplementary Tables S1–S2. The primary analytic sample comprised 7,878 participants; 85 participants (1.1%) with incomplete data on primary model covariates were excluded in this complete-case analysis. The tuber OR of 0.76 (95% CI 0.65–0.89) is virtually i…
