# Supplementary material for: Tuber intake is independently associated with reduced risk of Hashimoto’s thyroiditis: a community-based cross-sectional study
Source: Front Endocrinol (Lausanne). 2026 Jul 14;17:1890093. doi: 10.3389/fendo.2026.1890093 (PMC13407373; doi:10.3389/fendo.2026.1890093)
Supplement: Supplementary Table 4 — Sensitivity analysis SA4 — dose–response analysis using the original three-category tuber score (0 = insufficient, 1 = adequate, 2 = excessive) as dummy variables with insufficient intake as reference, confirming the U-shaped pattern (adequate: OR 0.77, P = 0.002; excessive: OR 1.50, P = 0.001; P-trend = 0.45). [file Table4.xlsx]

## Sheet: Sheet1
Supplementary Table S4. Multivariable logistic regression dose–response analysis using the original three-category tuber intake score as dummy variables (sensitivity analysis SA4; n = 7,878)
Variable	OR	CI_low	CI_high	P	Sig
sex	1.985	1.686	2.336	0	***
ptae_2_vs_0	1.497	1.187	1.889	0.0007	***
ptae_1_vs_0	0.774	0.66	0.907	0.0016	**
vege_score_bin	0.878	0.796	0.97	0.0101	*
CHOL	1.133	1.021	1.257	0.0191	*
Glu0	0.953	0.909	0.998	0.0412	*
current_smoking	0.823	0.657	1.031	0.0901
uric_acid	1	1	1.001	0.2392
current_drinking	0.87	0.682	1.111	0.2655
GGT	0.999	0.998	1.001	0.2763
LDL	0.954	0.849	1.072	0.4296
HDL	0.946	0.794	1.129	0.5407
Glu120	1.006	0.987	1.026	0.5435
WHR	0.894	0.422	1.893	0.7692
CreaC	1	0.997	1.003	0.8898
Note: OR, odds ratio; CI, confidence interval; Sig, significance level (*P < 0.05; **P < 0.01; ***P < 0.001). Variable abbreviations as defined in Supplementary Tables S1–S2. ptae_1_vs_0, adequate tuber intake (50–100 g/day) versus insufficient intake (<50 g/day; reference); ptae_2_vs_0, excessive tuber intake (>100 g/day) versus insufficient intake (reference). The non-significant P for linear t…
