# Supplementary material for: Tuber intake is independently associated with reduced risk of Hashimoto’s thyroiditis: a community-based cross-sectional study
Source: Front Endocrinol (Lausanne). 2026 Jul 14;17:1890093. doi: 10.3389/fendo.2026.1890093 (PMC13407373; doi:10.3389/fendo.2026.1890093)
Supplement: Supplementary Table 5 — Complete univariable logistic regression results for all 4952 candidate variables screened in the primary analysis, including all non-significant variables not shown in the main text. [file Table5.xlsx]

## Sheet: Sheet1
Table S5.Complete univariable logistic regression results for all candidate variables screened in the primary analysis
Variable	OR	CI_low	CI_high	P	Sig
sex	2.269	2.008	2.564	0	***
current_smoking	0.451	0.374	0.543	0	***
CHOL	1.125	1.075	1.178	0	***
CreaC	0.992	0.988	0.996	0	***
Glu0	0.942	0.916	0.969	0	***
current_drinking	0.473	0.384	0.583	0	***
LDL	1.107	1.048	1.17	0.0003	***
GGT	0.997	0.996	0.999	0.0004	***
HDL	1.303	1.127	1.508	0.0004	***
uric_acid	0.999	0.998	1	0.0009	***
ptae_score_bin	0.78	0.667	0.912	0.0018	**
WHR	0.332	0.162	0.682	0.0027	**
Glu120	0.986	0.975	0.997	0.0142	*
vege_score_bin	0.888	0.806	0.979	0.0165	*
diabetes	1.15	0.979	1.351	0.0889
weekly_saue_score_bin	1.141	0.97	1.341	0.1117
ALT	0.997	0.994	1.001	0.1137
total_seat_hours_per_week	0.997	0.993	1.001	0.1179
red_meat_score_bin	0.926	0.838	1.022	0.1264
ht_baseline	0.907	0.799	1.03	0.1313
DBP	0.997	0.993	1.001	0.1344
mike_score_bin	1.117	0.966	1.292	0.1359
chicken_and_meat_score_bin	0.916	0.805	1.041	0.1786
weekly_brne_score_bin	1.073	0.964	1.196	0.1977
weekly_beae_score_bin	1.193	0.909	1.566	0.2029
nap_duration_hours	0.951	0.875	1.033	0.2366
sleep_y	0.997	0.991	1.003	0.2661
daily_fish_score_bin	0.934	0.811	1.077	0.3486
good_sleep_duration	1.023	0.975	1.073	0.3594
grae_score_bin	1.046	0.948	1.155	0.3678
TG	0.979	0.934	1.026	0.3755
A1c	0.982	0.937	1.029	0.45
Age_baseline	1.002	0.996	1.008	0.4786
appeti	0.998	0.993	1.004	0.4934
leasure_walk_hour_x	1.002	0.995	1.01	0.5063
weekly_vite_score_bin	1.086	0.847	1.392	0.516
SBP	1.001	0.998	1.003	0.5484
regular_exercise_x	0.966	0.85	1.099	0.601
egg_score_bin	1.025	0.928	1.133	0.6225
satify	0.998	0.989	1.007	0.6364
intere	1.001	0.998	1.003	0.7081
focus	0.999	0.994	1.004	0.7228
BMI	0.998	0.984	1.012	0.7402
tired	0.999	0.994	1.004	0.758
fret	1.001	0.996	1.005	0.7741
ins0	1.001	0.994	1.008	0.8158
weekly_orge_score_bin	1.025	0.734	1.432	0.8848
fruit_score_bin	0.992	0.883	1.115	0.8959
upset	1	0.996	1.003	0.9631
Note. All variables with P < 0.05 in univariable logistic regression were eligible for inclusion in the multivariable model. Variables are presented in order of univariable P value. Continuous variables are expressed per unit increase unless otherwise specified. Variable definitions: sex, biological sex (0 = male, 1 = female); CHOL, total cholesterol (mmol/L); LDL, low-density lipoprotein cholest…
