# Supplementary material for: Tuber intake is independently associated with reduced risk of Hashimoto’s thyroiditis: a community-based cross-sectional study
Source: Front Endocrinol (Lausanne). 2026 Jul 14;17:1890093. doi: 10.3389/fendo.2026.1890093 (PMC13407373; doi:10.3389/fendo.2026.1890093)
Supplement: Supplementary Table 6 — Sensitivity analysis (SA6): multivariable logistic regression for Hashimoto's thyroiditis with additional adjustment for age and educational attainment (complete-case analysis, n = 6,882) [file Table6.xlsx]

## Sheet: Sheet1
Table S6. Sensitivity analysis (SA5): multivariable logistic regression for Hashimoto's thyroiditis with additional adjustment for age and educational attainment (complete-case analysis, n = 6,882)
Variable	OR	95% CI lower	95% CI upper	P value	Sig
Adequate tuber intake†	0.745	0.632	0.879	<0.001	***
Female sex	2.088	1.739	2.506	<0.001	***
Adequate vegetable intake	0.87	0.782	0.968	0.01	*
Total cholesterol, per mmol/L	1.098	0.981	1.229	0.105	ns
Fasting glucose, per mmol/L	0.952	0.904	1.003	0.064	ns
Age, per year	1.011	1.003	1.018	0.004	**
Junior high school (vs primary or below)	1.134	0.945	1.361	0.175	ns
High school or above (vs primary or below)	1.05	0.873	1.263	0.604	ns
Current smoker	0.818	0.639	1.047	0.111	ns
Current drinker	0.958	0.737	1.246	0.749	ns
GGT, per U/L	0.999	0.998	1.001	0.463	ns
LDL-C, per mmol/L	0.965	0.851	1.096	0.586	ns
OGTT 2h glucose, per mmol/L	0.999	0.978	1.021	0.945	ns
HDL-C, per mmol/L	0.957	0.791	1.159	0.654	ns
Uric acid, per µmol/L	1	0.999	1.001	0.514	ns
WHR	0.726	0.32	1.643	0.442	ns
Creatinine, per µmol/L	1	0.997	1.003	0.906	ns
SA6, sensitivity analysis 6. Complete-case analysis (n = 6,882; 1,993 HT cases; model AIC = 8105.9; pseudo-R² = 0.026). The primary multivariable model was refitted with age and educational attainment forced into the model regardless of univariable significance. Educational attainment was categorised as primary school or below (reference), junior high school, and high school or above. †Adequate t…
